# Supplementary material for: Are AuPdTM (T = Sc, Y and M = Al, Ga, In), Heusler Compounds Superconductors without Inversion Symmetry?
Source: Materials (Basel). 2019 Aug 13;12(16):2580. doi: 10.3390/ma12162580 (PMC6719038; doi:10.3390/ma12162580)
Supplement: Supplementary file 1 [file materials-12-02580-s001.zip]

Archive with 63 entries (61 files):
- supplement/
- supplement/AgPdScAl_BLOCHSF_L21-eps-converted-to.pdf
- supplement/AgPdScAl_BLOCHSF_L21.eps
- supplement/AgPdScAl_BLOCHSF_Y-eps-converted-to.pdf
- supplement/AgPdScAl_BLOCHSF_Y.eps
- supplement/AuPdScAl_BLOCHSF_B2-eps-converted-to.pdf
- supplement/AuPdScAl_BLOCHSF_B2.eps
- supplement/AuPdScAl_BLOCHSF_L21-eps-converted-to.pdf
- supplement/AuPdScAl_BLOCHSF_L21.eps
- supplement/AuPdScAl_BLOCHSF_Y-eps-converted-to.pdf
- supplement/AuPdScAl_BLOCHSF_Y.eps
- supplement/AuPdScAl_BLOCHSF_Y_75-25-eps-converted-to.pdf
- supplement/AuPdScAl_BLOCHSF_Y_75-25.eps
- supplement/AuPdScGa_BLOCHSF_L21-eps-converted-to.pdf
- supplement/AuPdScGa_BLOCHSF_L21.eps
- supplement/AuPdScGa_BLOCHSF_Y-eps-converted-to.pdf
- supplement/AuPdScGa_BLOCHSF_Y.eps
- supplement/AuPdScIn_BLOCHSF_L21-eps-converted-to.pdf
- supplement/AuPdScIn_BLOCHSF_L21.eps
- supplement/AuPdScIn_BLOCHSF_Y-eps-converted-to.pdf
- supplement/AuPdScIn_BLOCHSF_Y.eps
- supplement/AuPdYAl_BLOCHSF_L21-eps-converted-to.pdf
- supplement/AuPdYAl_BLOCHSF_L21.eps
- supplement/AuPdYAl_BLOCHSF_Y-eps-converted-to.pdf
- supplement/AuPdYAl_BLOCHSF_Y.eps
- supplement/AuPdYIn_BLOCHSF_L21-eps-converted-to.pdf
- supplement/AuPdYIn_BLOCHSF_L21.eps
- supplement/AuPdYIn_BLOCHSF_Y-eps-converted-to.pdf
- supplement/AuPdYIn_BLOCHSF_Y.eps
- supplement/AuPtLaIn_BLOCHSF_Y.eps
- supplement/AuPtLaIn_BLOCHSF_Y_lloyd.eps
- supplement/AuPtScIn_BLOCHSF_L21-eps-converted-to.pdf
- supplement/AuPtScIn_BLOCHSF_L21.eps
- supplement/AuPtScIn_BLOCHSF_X.eps
- supplement/AuPtScIn_BLOCHSF_Y-eps-converted-to.pdf
- supplement/AuPtScIn_BLOCHSF_Y.eps
- supplement/CuNiScAl_BLOCHSF_L21-eps-converted-to.pdf
- supplement/CuNiScAl_BLOCHSF_L21.eps
- supplement/CuNiScAl_BLOCHSF_Y-eps-converted-to.pdf
- supplement/CuNiScAl_BLOCHSF_Y.eps
- supplement/Definitions/
- supplement/Definitions/chicago2.bst
- supplement/Definitions/journalnames.tex
- supplement/Definitions/logo-ccby-eps-converted-to.pdf
- supplement/Definitions/logo-ccby.eps
- supplement/Definitions/logo-mdpi-eps-converted-to.pdf
- supplement/Definitions/logo-mdpi.eps
- supplement/Definitions/logo-orcid-eps-converted-to.pdf
- supplement/Definitions/logo-orcid.eps
- supplement/Definitions/logo-updates.pdf
- supplement/Definitions/materials-logo-eps-converted-to.pdf
- supplement/Definitions/materials-logo.eps
- supplement/Definitions/mdpi.bst
- supplement/Definitions/mdpi.cls
- supplement/PdAuScAl.bib
- supplement/PdAuTM_supplement.aux
- supplement/PdAuTM_supplement.bbl
- supplement/PdAuTM_supplement.blg
- supplement/PdAuTM_supplement.log
- supplement/PdAuTM_supplement.out
- supplement/PdAuTM_supplement.pdf
- supplement/PdAuTM_supplement.synctex.gz
- supplement/PdAuTM_supplement.tex
