# Supplementary material for: Are AuPdTM (T = Sc, Y and M = Al, Ga, In), Heusler Compounds Superconductors without Inversion Symmetry?
Source: Materials (Basel). 2019 Aug 13;12(16):2580. doi: 10.3390/ma12162580 (PMC6719038; doi:10.3390/ma12162580)
Supplement: Supplementary file 1 [file materials-12-02580-s001.zip › supplement/PdAuScAl.bib]

@book{BSi12,
   title = {Non-centrosymmetric Superconductors; Introduction and Overview},
   publisher = {Springer-Verlag },
   address = {Berlin Heidelberg },
   volume = {847},
   series = {Lecture Notes in Physics},
   year = {2012}
}

@book{FFe13book,
   title = {Spintronics: From Materials to Devices},
   publisher = {Springer Verlag},
   address = {Dordrecht Heidelberg New York London},
   year = {2013}
}

@inbook{FCF13,
   author = {Fecher, G. H. and Chadov, S. and Felser, C.},
   title = {{Theory of the Half-Metallic Heusler Compounds}},
   booktitle = {Spintronics},
   editor = {Felser, C. and Fecher, G. H.},
   publisher = {Springer Verlag},
   address = {Dordrecht Heidelberg New York London},
   chapter = {7},
   pages = {115},
   year = {2013}
}

@book{FHi16book,
   title = {Heusler Alloys: Properties, Growth, Applications},
   publisher = {Springer Verlag},
   address = {Dordrecht Heidelberg New York London},
   volume = {222},
   series = {Springer Series in Materials Science},
   year = {2016}
}

@inbook{Ebe99,
   author = {Ebert, H.},
   title = {{Fully Relativistic Band Structure Calculations for Magnetic Solids - Formalism and Application}},
   booktitle = {Electronic Structure and Physical Properties of Solids. The Use of the LMTO Method},
   editor = {Dreysse, Hugues},
   series = {Lecture Notes in Physics},
   publisher = {Springer-Verlag},
   address = {Berlin, Heidelberg},
   volume = {535},
   pages = {191 },
   year = {1999}
}

@article{EKM11,
   author = {Ebert, H. and K{\"o}dderitzsch, D. and Minar, J.},
   journal = {Rep. Prog. Phys},
   volume = {74},
   number = {9},
   pages = {096501},
   year = {2011}
}

@article{Sov67,
   author = {Soven, P.},
   journal = {Phys. Rev.},
   volume = {156},
   pages = {809},
   year = {1967}
}

@article{Mat53,
   author = {B. T. Matthias},
   journal = {Phys. Rev.},
   volume = {92},
   pages = {874},
   year = {1953}
}

@article{Mat55,
   author = {B. T. Matthias},
   journal = {Phys. Rev.},
   volume = {97},
   pages = {74},
   year = {1955}
}


@article{BPl71,
   author = {Bacon, G. E. and Plant, J. S.},
   journal = {J. Phys. F: Met. Phys.},
   volume = {1},
   pages = {524 },
   year = {1971}
}

@article{BHM04,
   author = {Bauer, E. and Hilscher, G. and Michor, H. and Paul, C. and Scheidt, E. W. and Gribanov, A. and Seropegin, Y. and Noe, H. and Sigrist, M. and Rogl, P.},
   journal = {Phys. Rev. Lett. },
   volume = {92},
   pages = {027003},
   year = {2004}
}

@book{BSM01,
   author = {Blaha, P. and Schwarz, K. and Madsen, G. K. H. and Kvasnicka, D. and Luitz, J.},
   title = {WIEN2k, An Augmented Plane Wave + Local Orbitals Program for Calculating Crystal Properties},
   publisher = {Karlheinz Schwarz, Techn. Universit\"at Wien},
   address = {Wien, Austria},
   year = {2001}
}

@book{CVB02,
   author = {Coey, J.M.D. and Venkatesan, M. and Bari, M.A.},
   title = {Half-Metallic Ferromagnets},
   publisher = {Springer-Verlag},
   address = {Heidelberg},
   volume = {595},
   series = {Lecture Notes in Physics},
   year = {2002}
}

@article{Cra69,
   author = {Cracknell, A. P.},
   journal = {Rep. Prog. Phys.},
   volume = {32},
   pages = {633},
   year = {1969}
}

@article{GME83,
   author = {de~Groot, R .A. and M{\"u}ller, F. M. and van~Engen, P. G. and Buschow, K. H. J.},
   journal = {Phys. Rev. Lett.},
   volume = {50},
   pages = {2024},
   year = {1983}
}

@article{EVo93,
   author = {Engel, E. and Vosko, S. H.},
   journal = {Phys. Rev. B},
   volume = {47},
   pages = {13164},
   year = {1993}
}

@article{FKW06,
   author = {Fecher, G. H. and Kandpal, H. C. and Wurmehl, S. and Felser, C. and Sch{\"o}nhense, G.},
   journal = {J. Appl. Phys.},
   volume = {99},
   pages = {08J106},
   year = {2006}
}

@article{FFB07,
   author = {Felser, C. and Fecher, G. H. and Balke, B.},
   journal = {Angew. Chem. Int. Ed.},
   volume = {46},
   pages = {668 },
   year = {2007}
}

@article{GOS07,
   author = {Galanakis, I. and {\"O}zdogan, K. and Sasıoglu, E. and Aktas, B.},
   journal = {Phys. Rev. B},
   volume = {75},
   pages = {172405},
   year = {2007}
}

@book{GDe05,
   author = {Galanakis, I. and Dederichs, P. H.},
   title = {Half-Metallic Alloys},
   publisher = {Springer},
   address = {Berlin, Heidelberg, New York},
   volume = {676},
   series = {Lecture Notes in Physics},
   year = {2005}
}

@article{GDP02,
   author = {Galanakis, I. and Dederichs, P. H. and Papanikolaou, N.},
   journal = {Phys. Rev. B},
   volume = {66},
   pages = {174429},
   year = {2002}
}

@article{GCW09,
   author = {Graf, T. and Casper, F. and Winterlik, J. and Balke, B. and Fecher, G. H. and Felser, C.},
   journal = {Z. Anorg. Allg. Chem.},
   volume = {635},
   pages = {976},
   year = {2009}
}

@article{GJH17,
   author = {Gruner, Th. and Jang, D. and Huesges, Z. and Cardoso-Gil, R. and Fecher, G. H. and Koza, M. M. and Stockert, O. and Mackenzie, A. P. and Brando, M. and Geibel, Ch.},
   journal = {Nature Physics},
   year = {2017}
}

@article{Heu03,
   author = {Heusler, Fr.},
   journal = {Verh. d. DPG},
   volume = {5},
   pages = {219},
   year = {1903}
}

@article{Heu34,
   author = {Heusler, O.},
   journal = {Ann. Phys. (Leipzig)},
   volume = {19},
   pages = {155},
   year = {1934}
}

@book{IJJ82,
   author = {Ishikawa, M. and Jorda, J. L. and Junod, A.},
   title = {Superconductivity in d- and f-band metals},
   publisher = {Kernforschungszentrum Karlsruhe},
   address = {Karlsruhe},
   year = {1982}
}

@book{Kue00,
   author = {K{\"u}bler, J.},
   title = {Theory of Itinerant Electron Magnetism},
   publisher = {Clarendon Press},
   address = {Oxford},
   year = {2000}
}

@article{KWS83,
   author = {K{\"u}bler, J. and Williams, A. R. and Sommers, C. B.},
   journal = {Phys. Rev. B},
   volume = {28},
   pages = {1745},
   year = {1983}
}

@article{KFF07,
   author = {Kandpal, H. C. and Fecher, G. H. and Felser, C.},
   journal = {J. Phys. D: Appl. Phys.},
   volume = {40},
   pages = {1507 },
   year = {2007}
}

@article{KFW19,
   author = {Kautzsch, L. and Mende, F.  and Fecher, G. H. and Winterlik, J. and Felser, C.},
   journal = {Supplemental Material},
   year = {2019}
}

@article{KDM85,
   author = {Kierstead, H. A. and Dunlap, B. D. and Malik, S. K. and Umarji, A. M. and Shenoy, G. K.},
   journal = {Phys. Rev. B},
   volume = {32},
   pages = {135},
   year = {1985}
}

@article{KIS05,
   author = {Kimura, N. and Ito, K. and Saitoh, K. and Umeda, Y. and Aoki, H. and Terashima, T.},
   journal = {Phys. Rev. Lett.},
   volume = {95},
   pages = {247004},
   year = {2005}
}

@article{KWG12,
   author = {Klimczuk, T. and Wang, C. H. and Gofryk, K. and Ronning, F. and Winterlik, J. and Fecher, G. H. and Griveau, J.-C. and Colineau, E. and Felser, C. and Thompson, J. D. and Safarik, D. J. and Cava, R. J.},
   journal = {Phys. Rev. B},
   volume = {85},
   pages = {174505},
   year = {2012}
}

@book{KDW63,
   author = {Koster, G. F. and Dimmok, J. O. and Wheeler, R. G. and Statz, H.},
   title = {Properties of the thirty-two point groups},
   publisher = {M.I.T. Press},
   address = {Cambridge (MA)},
   year = {1963}
}

@article{LFr66,
   author = {Labbe, J. and Friedel, J.},
   journal = {J. Phys. (France)},
   volume = {27},
   pages = {153},
   year = {1966}
}

@article{LGr95,
   author = {Leuken, H. v. and Groot, R. A. de},
   journal = {Phys. Rev. Lett.},
   volume = {74},
   pages = {1171},
   year = {1995}
}

@book{CRC01,
   author = {Lid, D. R.},
   title = {CRC Handbook of Chemistry and Pysics},
   publisher = {CRC Press, Inc},
   address = {Boca Raton, Florida},
   edition = {82},
   year = {2001}
}

@article{LKu02,
   author = {Lue, C. S. and Kuo, Y.-K.},
   journal = {Phys. Rev. B},
   volume = {66},
   pages = {085121},
   year = {2002}
}

@article{Nis00,
   author = {Nishino, Y.},
   journal = {Intermetallics},
   volume = {8},
   pages = {1233 },
   year = {2000}
}

@article{NKA97,
   author = {Nishino, Y. and Kato, M. and Asano, S. and Soda, K. and Hayasaki, M. and Mizutani, U.},
   journal = {Phys. Rev. Lett.},
   volume = {79},
   pages = {1909},
   year = {1997}
}

@article{OFF13,
   author = {Ouardi, S. and Fecher, G. H. and Felser, C. and K{\"u}bler, J.},
   journal = {Phys. Rev. Lett.},
   volume = {110},
   pages = {100401},
   year = {2013}
}

@article{PWW68,
   author = {Pauly, H. and Weiss, A. and Witte, H.},
   journal = {Z. Metallkde.},
   volume = {59},
   pages = {47},
   year = {1968}
}

@article{PBE96,
   author = {Perdew, J. P. and Burke, K. and Ernzerhof, M.},
   journal = {Phys. Rev. Lett.},
   volume = {77},
   pages = {3865},
   year = {1996}
}

@article{RCT13,
   author = {Ramesh~Kumar, K. and Chunchu, V. and Thamizhav, A.},
   journal = {J. Appl. Phys.},
   volume = {113},
   pages = {17E155},
   year = {2013}
}

@article{SHJ86,
   author = {Shelton, R. N. and Hausermann-Berg, L. S. and Johnson, M. J. and Klavins, P. and Yang, H. D.},
   journal = {Phys. Rev. B},
   volume = {34},
   pages = {199},
   year = {1986}
}

@article{Sim87,
   author = {Simon, A.},
   journal = {Angew. Chem. },
   volume = {99},
   pages = {602},
   year = {1987}
}

@article{SMa98,
   author = {Singh, D. J. and Mazin, I. I.},
   journal = {Phys. Rev. B},
   volume = {57},
   pages = {14352 },
   year = {1998}
}

@article{SMF00,
   author = {Slebarski, A. and Maple, M. B. and Freeman, E. J. and Sirvent, C. and Tworuszka, D. and Orzechowska, M. and Wrona, A. and Jezierski, A. and Chiuzbaian, S. and Neumann, M.},
   journal = {Phys. Rev. B},
   volume = {62},
   pages = {3296},
   year = {2000}
}

@article{vHo53,
   author = {van~Hove, L.},
   journal = { Phys. Rev.},
   volume = {89},
   pages = {1189},
   year = {1953}
}

@inbook{LB19C,
   author = {Webster, P. J. and Ziebeck, K. R. A.},
   title = {Heusler alloys},
   booktitle = {Alloys and Compounds of d-Elements with Main Group Elements. Part 2},
   editor = {Wijn, H. P. J.},
   series = {Landolt-B\"ornstein - Group III Condensed Matter},
   publisher = {Springer-Verlag},
   address = {Heidelberg},
   volume = {19C},
   pages = {104 },
   year = {1988}
}

@article{WHB83,
   author = {Wernick, J. H. and Hull, G. W. and Bernardini, J. E. and Waszczak, J. V.},
   journal = {Mater. Lett.},
   volume = {2},
   pages = {90},
   year = {1983}
}

@article{WFF08a,
   author = {Winterlik, J. and Fecher, G. H. and Felser, C.},
   journal = {Solid State Comm.},
   volume = {145},
   pages = {475 },
   year = {2008}
}

@article{WFF08b,
   author = {Winterlik, J. and Fecher, G. H. and Felser, C. and Jourdan, M. and Grube, K. and Hardy, F. and L{\"o}hneysen, H.~v. and Holman, K. L. and Cava, R. J.},
   journal = {Phys. Rev. B},
   volume = {78},
   pages = {184506},
   year = {2008}
}

@article{WFT09,
   author = {Winterlik, J. and Fecher, G. H. and Thomas, A. and Felser, C.},
   journal = {Phys. Rev. B},
   volume = {79},
   pages = {064508},
   year = {2009}
}

@article{WKF06c,
   author = {Wurmehl, S. and Kandpal, H. C. and Fecher, G. H. and Felser, C.},
   journal = {J. Phys.: Condens. Matter},
   volume = {18},
   pages = {6171 },
   year = {2006}
}

@inbook{LB32C,
   author = {Ziebeck, K. R. A. and Neumann, K.-U.},
   title = {Heusler alloys},
   booktitle = {Alloys and Compounds of d-Elements with Main Group Elements. Part 2},
   editor = {Wijn, H. P. J.},
   series = {Landolt-B\"ornstein - Group III Condensed Matter},
   publisher = {Springer-Verlag},
   address = {Heidelberg},
   volume = {32C},
   pages = {64 },
   year = {2001}
}
