# Supplementary material for: Are AuPdTM (T = Sc, Y and M = Al, Ga, In), Heusler Compounds Superconductors without Inversion Symmetry?
Source: Materials (Basel). 2019 Aug 13;12(16):2580. doi: 10.3390/ma12162580 (PMC6719038; doi:10.3390/ma12162580)
Supplement: Supplementary file 1 [file materials-12-02580-s001.zip › supplement/PdAuTM_supplement.aux]

\relax 
\providecommand\hyper@newdestlabel[2]{}
\bibstyle{Definitions/mdpi}
\providecommand\HyperFirstAtBeginDocument{\AtBeginDocument}
\HyperFirstAtBeginDocument{\ifx\hyper@anchor\@undefined
\global\let\oldcontentsline\contentsline
\gdef\contentsline#1#2#3#4{\oldcontentsline{#1}{#2}{#3}}
\global\let\oldnewlabel\newlabel
\gdef\newlabel#1#2{\newlabelxx{#1}#2}
\gdef\newlabelxx#1#2#3#4#5#6{\oldnewlabel{#1}{{#2}{#3}}}
\AtEndDocument{\ifx\hyper@anchor\@undefined
\let\contentsline\oldcontentsline
\let\newlabel\oldnewlabel
\fi}
\fi}
\global\let\hyper@last\relax 
\gdef\HyperFirstAtBeginDocument#1{#1}
\providecommand\HyField@AuxAddToFields[1]{}
\providecommand\HyField@AuxAddToCoFields[2]{}
\citation{Ebe99,EKM11}
\@writefile{toc}{\contentsline {section}{\numberline {1}Prolog}{1}{section.1}}
\newlabel{sec:prol}{{1}{1}{Prolog}{section.1}{}}
\@writefile{lot}{\contentsline {table}{\numberline {S1}{\ignorespaces Structural data for calculations. \newline  $a^Y_{opt}$ are theoretical lattice parameters optimized for the $Y$-type structure and $a_{XRD}$ are experimental lattice parameters (all lattice parameters are in {\r A}). $\overline  {Z}=\frac  {1}{4}\DOTSB \sum@ \slimits@ ^{4}_{i=1}{Z_i}$ is the average core charge of the compound. \relax }}{1}{table.caption.1}}
\providecommand*\caption@xref[2]{\@setref\relax\@undefined{#1}}
\newlabel{tab:data}{{S1}{1}{Structural data for calculations. \newline $a^Y_{opt}$ are theoretical lattice parameters optimized for the $Y$-type structure and $a_{XRD}$ are experimental lattice parameters (all lattice parameters are in {\AA }). $\overline {Z}=\frac {1}{4}\sum ^{4}_{i=1}{Z_i}$ is the average core charge of the compound. \relax }{table.caption.1}{}}
\@writefile{toc}{\contentsline {section}{\numberline {2}Electronic structure of selected, quaternary Heusler compounds.}{1}{section.2}}
\newlabel{sec:sprkkr}{{2}{1}{Electronic structure of selected, quaternary Heusler compounds}{section.2}{}}
\@writefile{toc}{\contentsline {subsection}{\numberline {2.1}AuPd based compounds.}{2}{subsection.2.1}}
\@writefile{lof}{\contentsline {figure}{\numberline {S1}{\ignorespaces Electronic structure of ordered and disordered AuPdScAl. \newline  Shown are, on top from left to right the Bloch spectral functions for the ordered $Y$ and fully disordered $L2_1$ structures, on bottom from left to right those for the partially disordered $Y+L2_1$, and fully disordered $B2$ structures. All plots are for the $fcc$ Brillouin zone. The colour bars represent the local density of states in atomic units.\relax }}{2}{figure.caption.2}}
\newlabel{fig:bsfapdsa}{{S1}{2}{Electronic structure of ordered and disordered AuPdScAl. \newline Shown are, on top from left to right the Bloch spectral functions for the ordered $Y$ and fully disordered $L2_1$ structures, on bottom from left to right those for the partially disordered $Y+L2_1$, and fully disordered $B2$ structures. All plots are for the $fcc$ Brillouin zone. The colour bars represent the local density of states in atomic units.\relax }{figure.caption.2}{}}
\@writefile{lof}{\contentsline {figure}{\numberline {S2}{\ignorespaces Electronic structure of ordered and disordered AuPdScGa. \newline  Shown are, from left to right, the Bloch spectral functions for the $Y$ and $L2_1$ structures. \relax }}{2}{figure.caption.3}}
\newlabel{fig:bsfapdsg}{{S2}{2}{Electronic structure of ordered and disordered AuPdScGa. \newline Shown are, from left to right, the Bloch spectral functions for the $Y$ and $L2_1$ structures. \relax }{figure.caption.3}{}}
\@writefile{lof}{\contentsline {figure}{\numberline {S3}{\ignorespaces Electronic structure of ordered and disordered AuPdScIn. \relax }}{3}{figure.caption.4}}
\newlabel{fig:bsfapdsi}{{S3}{3}{Electronic structure of ordered and disordered AuPdScIn. \relax }{figure.caption.4}{}}
\@writefile{lof}{\contentsline {figure}{\numberline {S4}{\ignorespaces Electronic structure of ordered and disordered AuPdYAl.\relax }}{3}{figure.caption.5}}
\newlabel{fig:bsfapdya}{{S4}{3}{Electronic structure of ordered and disordered AuPdYAl.\relax }{figure.caption.5}{}}
\@writefile{lof}{\contentsline {figure}{\numberline {S5}{\ignorespaces Electronic structure of ordered and disordered AuPdYIn.\relax }}{3}{figure.caption.6}}
\newlabel{fig:bsfapdyi}{{S5}{3}{Electronic structure of ordered and disordered AuPdYIn.\relax }{figure.caption.6}{}}
\@writefile{toc}{\contentsline {subsection}{\numberline {2.2}An AuPt based compound.}{3}{subsection.2.2}}
\@writefile{lof}{\contentsline {figure}{\numberline {S6}{\ignorespaces Electronic structure of ordered and disordered AuPtScIn.\relax }}{3}{figure.caption.7}}
\newlabel{fig:bsfaptyi}{{S6}{3}{Electronic structure of ordered and disordered AuPtScIn.\relax }{figure.caption.7}{}}
\bibdata{PdAuTM}
\bibcite{Ebe99}{{1}{1999}{{Ebert}}{{}}}
\bibcite{EKM11}{{2}{2011}{{Ebert \em  {et~al.}}}{{Ebert, K{\"o}dderitzsch, and Minar}}}
\@writefile{toc}{\contentsline {subsection}{\numberline {2.3}An Ag based compound.}{4}{subsection.2.3}}
\@writefile{lof}{\contentsline {figure}{\numberline {S7}{\ignorespaces Electronic structure of ordered and disordered AgPdScAl.\relax }}{4}{figure.caption.8}}
\newlabel{fig:bsfagpdsca}{{S7}{4}{Electronic structure of ordered and disordered AgPdScAl.\relax }{figure.caption.8}{}}
\@writefile{toc}{\contentsline {subsection}{\numberline {2.4}A Cu based compound.}{4}{subsection.2.4}}
\@writefile{lof}{\contentsline {figure}{\numberline {S8}{\ignorespaces Electronic structure of ordered and disordered CuNiScAl.\relax }}{4}{figure.caption.9}}
\newlabel{fig:bsfcnsa}{{S8}{4}{Electronic structure of ordered and disordered CuNiScAl.\relax }{figure.caption.9}{}}
\@writefile{toc}{\contentsline {section}{References}{4}{figure.caption.9}}
\newlabel{LastPage}{{}{4}{}{page.4}{}}
\xdef\lastpage@lastpage{4}
\xdef\lastpage@lastpageHy{4}
\expandafter\ifx\csname c@page@totc\endcsname\relax\newcounter{page@totc}\fi\setcounter{page@totc}{5}
