# Supplementary material for: Are AuPdTM (T = Sc, Y and M = Al, Ga, In), Heusler Compounds Superconductors without Inversion Symmetry?
Source: Materials (Basel). 2019 Aug 13;12(16):2580. doi: 10.3390/ma12162580 (PMC6719038; doi:10.3390/ma12162580)
Supplement: Supplementary file 1 [file materials-12-02580-s001.zip › supplement/PdAuTM_supplement.bbl]

\begin{thebibliography}{-------}
\providecommand{\natexlab}[1]{#1}

\bibitem[Ebert(1999)]{Ebe99}
Ebert, H., {Fully Relativistic Band Structure Calculations for Magnetic Solids
  - Formalism and Application}.
\newblock In {\em Electronic Structure and Physical Properties of Solids. The
  Use of the LMTO Method}; Dreysse, H., Ed.; Springer-Verlag: Berlin,
  Heidelberg,  1999; Vol. 535, {\em Lecture Notes in Physics}, p. 191.

\bibitem[Ebert \em{et~al.}(2011)Ebert, K{\"o}dderitzsch, and Minar]{EKM11}
Ebert, H.; K{\"o}dderitzsch, D.; Minar, J.
\newblock {\em Rep. Prog. Phys} {\bf 2011}, {\em 74},~096501.

\end{thebibliography}
