# Supplementary material for: Are AuPdTM (T = Sc, Y and M = Al, Ga, In), Heusler Compounds Superconductors without Inversion Symmetry?
Source: Materials (Basel). 2019 Aug 13;12(16):2580. doi: 10.3390/ma12162580 (PMC6719038; doi:10.3390/ma12162580)
Supplement: Supplementary file 1 [file materials-12-02580-s001.zip › supplement/PdAuTM_supplement.blg]

This is BibTeX, Version 0.99d (TeX Live 2017/W32TeX)
Capacity: max_strings=100000, hash_size=100000, hash_prime=85009
The top-level auxiliary file: PdAuTM_supplement.aux
The style file: Definitions/mdpi.bst
Database file #1: PdAuScAl.bib
Warning--can't use both author and editor fields in Ebe99
Warning--empty title in EKM11
You've used 2 entries,
            2865 wiz_defined-function locations,
            579 strings with 4315 characters,
and the built_in function-call counts, 794 in all, are:
= -- 63
> -- 32
< -- 3
+ -- 13
- -- 9
* -- 72
:= -- 130
add.period$ -- 4
call.type$ -- 2
change.case$ -- 2
chr.to.int$ -- 2
cite$ -- 4
duplicate$ -- 43
empty$ -- 74
format.name$ -- 11
if$ -- 170
int.to.chr$ -- 1
int.to.str$ -- 2
missing$ -- 3
newline$ -- 12
num.names$ -- 8
pop$ -- 17
preamble$ -- 0
purify$ -- 2
quote$ -- 0
skip$ -- 22
stack$ -- 0
substring$ -- 28
swap$ -- 16
text.length$ -- 2
text.prefix$ -- 0
top$ -- 0
type$ -- 11
warning$ -- 2
while$ -- 7
width$ -- 0
write$ -- 27
(There were 2 warnings)
