# Supplementary material for: Are AuPdTM (T = Sc, Y and M = Al, Ga, In), Heusler Compounds Superconductors without Inversion Symmetry?
Source: Materials (Basel). 2019 Aug 13;12(16):2580. doi: 10.3390/ma12162580 (PMC6719038; doi:10.3390/ma12162580)
Supplement: Supplementary file 1 [file materials-12-02580-s001.zip › supplement/PdAuTM_supplement.out]

\BOOKMARK [1][]{section.1}{\376\377\000P\000r\000o\000l\000o\000g}{}% 1
\BOOKMARK [1][]{section.2}{\376\377\000E\000l\000e\000c\000t\000r\000o\000n\000i\000c\000\040\000s\000t\000r\000u\000c\000t\000u\000r\000e\000\040\000o\000f\000\040\000s\000e\000l\000e\000c\000t\000e\000d\000,\000\040\000q\000u\000a\000t\000e\000r\000n\000a\000r\000y\000\040\000H\000e\000u\000s\000l\000e\000r\000\040\000c\000o\000m\000p\000o\000u\000n\000d\000s\000.}{}% 2
\BOOKMARK [2][]{subsection.2.1}{\376\377\000A\000u\000P\000d\000\040\000b\000a\000s\000e\000d\000\040\000c\000o\000m\000p\000o\000u\000n\000d\000s\000.}{section.2}% 3
\BOOKMARK [2][]{subsection.2.2}{\376\377\000A\000n\000\040\000A\000u\000P\000t\000\040\000b\000a\000s\000e\000d\000\040\000c\000o\000m\000p\000o\000u\000n\000d\000.}{section.2}% 4
\BOOKMARK [2][]{subsection.2.3}{\376\377\000A\000n\000\040\000A\000g\000\040\000b\000a\000s\000e\000d\000\040\000c\000o\000m\000p\000o\000u\000n\000d\000.}{section.2}% 5
\BOOKMARK [2][]{subsection.2.4}{\376\377\000A\000\040\000C\000u\000\040\000b\000a\000s\000e\000d\000\040\000c\000o\000m\000p\000o\000u\000n\000d\000.}{section.2}% 6
\BOOKMARK [1][]{figure.caption.9}{\376\377\000R\000e\000f\000e\000r\000e\000n\000c\000e\000s}{}% 7
