# Supplementary material for: Are AuPdTM (T = Sc, Y and M = Al, Ga, In), Heusler Compounds Superconductors without Inversion Symmetry?
Source: Materials (Basel). 2019 Aug 13;12(16):2580. doi: 10.3390/ma12162580 (PMC6719038; doi:10.3390/ma12162580)
Supplement: Supplementary file 1 [file materials-12-02580-s001.zip › supplement/PdAuTM_supplement.tex]

%\documentclass[materials,article,submit,moreauthors,pdftex]{Definitions/mdpi}
%\documentclass[materials,article,submit,moreauthors,epsfig]{Definitions/mdpi}
%\documentclass[materials,supfile,submit,moreauthors,pdftex]{Definitions/mdpi}
\documentclass[materials,supfile,accept,moreauthors,epsfig]{Definitions/mdpi}

%\usepackage{graphicx}
%--------------------
% Class Options:
%--------------------
%----------
% submit
%----------
% The class option "submit" will be changed to "accept" by the Editorial Office when the paper is accepted.
%------------------
% moreauthors
%------------------
% If there is only one author the class option oneauthor should be used. Otherwise use the class option moreauthors.
%---------
% pdftex
%---------
% The option pdftex is for use with pdfLaTeX. If eps figures are used, remove the option pdftex and use LaTeX and dvi2pdf.
%=================================================================

\firstpage{1}
\makeatletter
\setcounter{page}{\@firstpage}
\makeatother
\pubvolume{xx}
\issuenum{1}
\articlenumber{5}
\pubyear{2019}
\copyrightyear{2019}
%\externaleditor{Academic Editor: name}
\history{Received: date; Accepted: date; Published: date}
%\updates{yes} % If there is an update available, un-comment this line

%% MDPI internal command: uncomment if new journal that already uses continuous page numbers
%\continuouspages{yes}

%------------------------------------------------------------------
% The following line should be uncommented if the LaTeX file is uploaded to arXiv.org
%\pdfoutput=1

%=================================================================
% Full title of the paper (Capitalized)
%\Title{
\Title{ %Supplemental material for: \newline
       Are AuPd$TM$ ($T=$~Sc, Y and $M=$~Al, Ga, In) 
       Heusler compounds superconductors without inversion symmetry ?}

% Author Orchid ID: enter ID or remove command
\newcommand{\orcidauthorA}{0000-0002-9884-1291} % Add \orcidA{} behind the author's name
\newcommand{\orcidauthorB}{0000-0002-8200-2063} % Add \orcidB{} behind the author's name

\Author{Linus Kautzsch $^{1}$, Felix Mende $^{1}$, Gerhard H Fecher $^{1}$* \orcidA{}, 
        J{\"u}rgen Winterlik $^{2}$, and Claudia Felser $^{1}$ Add \orcidB{}}

% Authors, for metadata in PDF
\AuthorNames{Linus Kautzsch, Felix Mende, Gerhard H. Fecher, J{\"u}rgen Winterlik, and Claudia Felser}

% Affiliations / Addresses (Add [1] after \address if there is only one affiliation.)
\address{%
$^{1}$ \quad Max Planck Institute for Chemical Physics of Solids; Dresden, Germany\\
$^{2}$ \quad Johannes Gutenberg - University; Mainz, Germany}

% Contact information of the corresponding author
\corres{Correspondence: fecher@cpfs.mpg.de; (G.H.F.)}

% Current address and/or shared authorship
%\firstnote{Current address: Affiliation 3}
%\secondnote{These authors contributed equally to this work.}
% The commands \thirdnote{} till \eighthnote{} are available for further notes

%\simplesumm{} % Simple summary

% Abstract (Do not insert blank lines, i.e. \\)

\abstract{ This file contains additional data from ab-initio calculations. }

% Keywords
\keyword{Heusler compounds, superconductivity, electronic structure, non centrosymmetric}

% The fields PACS, MSC, and JEL may be left empty or commented out if not applicable
%\PACS{???? 75.30.-m, 71.20.Be, 61.18.Fs}
%\MSC{}
%\JEL{}

%\setcounter{secnumdepth}{4}
%%%%%%%%%%%%%%%%%%%%%%%%%%%%%%%%%%%%%%%%%%
\begin{document}
%%%%%%%%%%%%%%%%%%%%%%%%%%%%%%%%%%%%%%%%%%

%%%%%%%%%%%%%%%%%%%%%%%%%%%%%%%%%%%%%%%%%%
\section{Prolog}
\label{sec:prol}

This supplement is dedicated to results from ab-initio calculations for the compounds listed in Table~\ref{tab:data}.
The calculations were performed using the fully relativistic, full potential
program {\scshape Sprkkr}~\cite{Ebe99,EKM11}.
Calculated and compared are the Bloch spectral functions
for different, ordered and disordered structures.

%%%%%%%%%%%%%%%%%%%%%%%%%%%%%%%%%%%%%%%%%%%%%%%%%%%%%%%%%%%%%%%%%%%%%%%%%%%%%%%
\begin{table}[htb]
\centering
\caption{Structural data for calculations. \newline
         $a^Y_{opt}$ are theoretical lattice parameters optimized for the $Y$-type 
         structure and $a_{XRD}$ are experimental lattice parameters
         (all lattice parameters are in {\AA}). 
         $\overline{Z}=\frac{1}{4}\sum^{4}_{i=1}{Z_i}$ is the average core charge
         of the compound. }
%   \begin{ruledtabular}
   \begin{tabular}{l cccc}
   	 \toprule
     compound  & $\overline{Z}$ & $a^Y_{opt}$ & $a_{XRD}$          & calculated structures \\
		 \hline
     AuPdScAl  & 39.75 & 6.4907      &  6.4298            & $Y$, $L2_1$, $B2$ \\
     AuPdScGa  & 44.25 &  6.5054      &  6.43              & $Y$, $L2_1$  \\		
     AuPdScIn  & 48.75 &  6.6925      &  6.5989            & $Y$, $L2_1$  \\
     \hline
     {\it AuPdYAl} & 44.25 &  6.7341  &  ------            & $Y$, $L2_1$  \\																														
     AuPdYIn   & 53.25 &  6.9052      &  6.8137            & $Y$, $L2_1$  \\
     \hline                               
     AuPtScIn  & 56.75 &  6.6978      &  6.6011            & $Y$, $L2_1$  \\
     \hline                                                 
%     AgNiScAl  & 27.25 & 6.3578      &  6.52 \cite{GCW09} &              \\
%     \hline                                                        
     AgPdScAl  & 31.75 &  6.4981      &  6.4357            & $Y$, $L2_1$  \\     
%     AgPdScIn  & 40.75 &  6.6822      &  6.58 \cite{GCW09} &              \\
%     \hline                             
%     AgPdYIn   & 45.25 &  6.8986      &  6.79 \cite{GCW09} &              \\
     \hline 
     CuNiScAl  & 22.75 &  6.1447      &  6.1233            & $Y$, $L2_1$  \\    
%     CuNiScGa  & 27.25 &  6.1316      &  6.05 \cite{GCW09} &              \\
%     CuNiScIn  & 31.75 &  6.3549      &  6.30 \cite{GCW09} &              \\
	   \bottomrule
   \end{tabular}
%   \end{ruledtabular}
\label{tab:data}
\end{table}
%%%%%%%%%%%%%%%%%%%%%%%%%%%%%%%%%%%%%%%%%%%%%%%%%%%%%%%%%%%%%%%%%%%%%%%%%%%%%%%

\section{Electronic structure of selected, quaternary Heusler compounds.}
\label{sec:sprkkr}

For all listed compounds, the electronic structures of the $Y$ and $L2_1$ type structures are compared.
For AuPdScAl, two additional disordered structures are respected, that are a 75:25 mixture
of the $Y$ and $L2_1$ structures as well as the $B2$ structure. In the later case,
Au and Pd are occupying randomly the 1b and Sc and Al randomly the 1a site of a CsCl type structure
with space group $P\:m\overline{3}m$. To be compatible to the other structures, the set-up was
realised on the sites of the $Y$ structure, that is site 1a is simulated by 4a+4b and 1b by 4c+4d,
both with 50:50 occupation by the different atoms.

The resulting Bloch spectral functions are shown in the following. It is found that they are all very
similar independent on the compound. No strong difference is observed between the
compounds with lowest (CuNiScAl) and highest (AuPtYIn) average core charge. The heavier elements result in an
only moderate spin orbit splitting of the band compared to the lighter elements.
The disorder in the $L2_1$ structure leads to a noticeable broadening of the low lying
$d$ bands. However, the bands close to the Fermi energy are not much effected and
their principal character, shape, and energetic positions are kept.

\subsection{AuPd based compounds.}

%%%%%%%%%%%%%%%%%%%%%%%%%%%%%%%%%%%%%%%%%%%%%%%%%%%%%%%%%%%%%
\begin{figure}[H]
\centering
\includegraphics[width=6.5cm]{AuPdScAl_BLOCHSF_Y.eps}
\includegraphics[width=6.5cm]{AuPdScAl_BLOCHSF_L21.eps}
\includegraphics[width=6.5cm]{AuPdScAl_BLOCHSF_Y_75-25.eps}
\includegraphics[width=6.5cm]{AuPdScAl_BLOCHSF_B2.eps}
%\includegraphics[width=\columnwidth]{fig_bsf.eps}
\caption{Electronic structure of ordered and disordered AuPdScAl. \newline
         Shown are, on top from left to right the Bloch spectral functions for
         the ordered $Y$ and fully disordered $L2_1$ structures,
				 on bottom from left to right those for
         the partially disordered $Y+L2_1$, and fully disordered $B2$ structures. 
				 All plots are for the $fcc$ Brillouin zone. 
				 The colour bars represent the local density of states in atomic units.}
\label{fig:bsfapdsa}
\end{figure}
%%%%%%%%%%%%%%%%%%%%%%%%%%%%%%%%%%%%%%%%%%%%%%%%%%%%%%%%%%%%%

%%%%%%%%%%%%%%%%%%%%%%%%%%%%%%%%%%%%%%%%%%%%%%%%%%%%%%%%%%%%%
\begin{figure}[H]
\centering
\includegraphics[width=6.5cm]{AuPdScGa_BLOCHSF_Y.eps}
\includegraphics[width=6.5cm]{AuPdScGa_BLOCHSF_L21.eps}
\caption{Electronic structure of ordered and disordered AuPdScGa. \newline
         Shown are, from left to right, the Bloch spectral functions for
         the $Y$ and $L2_1$ structures. }
\label{fig:bsfapdsg}
\end{figure}
%%%%%%%%%%%%%%%%%%%%%%%%%%%%%%%%%%%%%%%%%%%%%%%%%%%%%%%%%%%%%

%%%%%%%%%%%%%%%%%%%%%%%%%%%%%%%%%%%%%%%%%%%%%%%%%%%%%%%%%%%%%
\begin{figure}[H]
\centering
\includegraphics[width=6.5cm]{AuPdScIn_BLOCHSF_Y.eps}
\includegraphics[width=6.5cm]{AuPdScIn_BLOCHSF_L21.eps}
\caption{Electronic structure of ordered and disordered AuPdScIn. }
\label{fig:bsfapdsi}
\end{figure}
%%%%%%%%%%%%%%%%%%%%%%%%%%%%%%%%%%%%%%%%%%%%%%%%%%%%%%%%%%%%%

%%%%%%%%%%%%%%%%%%%%%%%%%%%%%%%%%%%%%%%%%%%%%%%%%%%%%%%%%%%%%
\begin{figure}[H]
\centering
\includegraphics[width=6.5cm]{AuPdYAl_BLOCHSF_Y.eps}
\includegraphics[width=6.5cm]{AuPdYAl_BLOCHSF_L21.eps}
\caption{Electronic structure of ordered and disordered AuPdYAl.}
\label{fig:bsfapdya}
\end{figure}
%%%%%%%%%%%%%%%%%%%%%%%%%%%%%%%%%%%%%%%%%%%%%%%%%%%%%%%%%%%%%

%%%%%%%%%%%%%%%%%%%%%%%%%%%%%%%%%%%%%%%%%%%%%%%%%%%%%%%%%%%%%
\begin{figure}[H]
\centering
\includegraphics[width=6.5cm]{AuPdYIn_BLOCHSF_Y.eps}
\includegraphics[width=6.5cm]{AuPdYIn_BLOCHSF_L21.eps}
\caption{Electronic structure of ordered and disordered AuPdYIn.}
\label{fig:bsfapdyi}
\end{figure}
%%%%%%%%%%%%%%%%%%%%%%%%%%%%%%%%%%%%%%%%%%%%%%%%%%%%%%%%%%%%%

%%%%%%%%%%%%%%%%%%%%%%%%%%%%%%%%%%%%%%%%%%%%%%%%%%%%%%%%%%%%%%%%%%%%%%%%%%%%%%%
\subsection{An AuPt based compound.}

%%%%%%%%%%%%%%%%%%%%%%%%%%%%%%%%%%%%%%%%%%%%%%%%%%%%%%%%%%%%%
\begin{figure}[H]
\centering
\includegraphics[width=6.5cm]{AuPtScIn_BLOCHSF_Y.eps}
\includegraphics[width=6.5cm]{AuPtScIn_BLOCHSF_L21.eps}
\caption{Electronic structure of ordered and disordered AuPtScIn.}
\label{fig:bsfaptyi}
\end{figure}
%%%%%%%%%%%%%%%%%%%%%%%%%%%%%%%%%%%%%%%%%%%%%%%%%%%%%%%%%%%%%

%%%%%%%%%%%%%%%%%%%%%%%%%%%%%%%%%%%%%%%%%%%%%%%%%%%%%%%%%%%%%%%%%%%%%%%%%%%%%%%
\subsection{An Ag based compound.}

%%%%%%%%%%%%%%%%%%%%%%%%%%%%%%%%%%%%%%%%%%%%%%%%%%%%%%%%%%%%%
\begin{figure}[H]
\centering
\includegraphics[width=6.5cm]{AgPdScAl_BLOCHSF_Y.eps}
\includegraphics[width=6.5cm]{AgPdScAl_BLOCHSF_L21.eps}
\caption{Electronic structure of ordered and disordered AgPdScAl.}
\label{fig:bsfagpdsca}
\end{figure}
%%%%%%%%%%%%%%%%%%%%%%%%%%%%%%%%%%%%%%%%%%%%%%%%%%%%%%%%%%%%%

%%%%%%%%%%%%%%%%%%%%%%%%%%%%%%%%%%%%%%%%%%%%%%%%%%%%%%%%%%%%%%%%%%%%%%%%%%%%%%%
\subsection{A Cu based compound.}

%%%%%%%%%%%%%%%%%%%%%%%%%%%%%%%%%%%%%%%%%%%%%%%%%%%%%%%%%%%%%
\begin{figure}[H]
\centering
\includegraphics[width=6.5cm]{CuNiScAl_BLOCHSF_Y.eps}
\includegraphics[width=6.5cm]{CuNiScAl_BLOCHSF_L21.eps}
\caption{Electronic structure of ordered and disordered CuNiScAl.}
\label{fig:bsfcnsa}
\end{figure}
%%%%%%%%%%%%%%%%%%%%%%%%%%%%%%%%%%%%%%%%%%%%%%%%%%%%%%%%%%%%%

%%%%%%%%%%%%%%%%%%%%%%%%%%%%%%%%%%%%%%%%%%
% References, variant B: external bibliography
%=====================================
\reftitle{References}
\externalbibliography{yes}
\bibliography{PdAuTM}

%%%%%%%%%%%%%%%%%%%%%%%%%%%%%%%%%%%%%%%%%%
%% optional
%\sampleavailability{Samples of the compounds ...... are available from the authors.}

%% for journal Sci
%\reviewreports{\\
%Reviewer 1 comments and authors’ response\\
%Reviewer 2 comments and authors’ response\\
%Reviewer 3 comments and authors’ response
%}

%%%%%%%%%%%%%%%%%%%%%%%%%%%%%%%%%%%%%%%%%%
\end{document}
